# Supplementary material for: Evaluation of Pharmacokinetics and Pharmacodynamics of Deferasirox in Pediatric Patients
Source: Pharmaceutics. 2021 Aug 11;13(8):1238. doi: 10.3390/pharmaceutics13081238 (PMC8401444; doi:10.3390/pharmaceutics13081238)
Supplement: Supplementary file 1 [file pharmaceutics-13-01238-s001.zip]

Archive with 1 entries (1 files):
- pharmaceutics-1310929-supplementary.pdf
